# Supplementary material for: Dynamics in Quality of Life of Breast Cancer Patients Following Breast-Conserving Surgery Versus Mastectomy: Protocol for Systematic Review and Meta-Analysis
Source: Healthcare (Basel). 2024 Nov 15;12(22):2288. doi: 10.3390/healthcare12222288 (PMC11594042; doi:10.3390/healthcare12222288)
Supplement: Supplementary file 1 [file healthcare-12-02288-s001.zip]

Archive with 1 entries (1 files):
- healthcare-3239746-supplementary.pdf
